# Supplementary material for: Robo-advisor acceptance: Do gender and generation matter?
Source: PLoS One. 2022 Jun 29;17(6):e0269454. doi: 10.1371/journal.pone.0269454 (PMC9242437; doi:10.1371/journal.pone.0269454)
Supplement: S1 Data — (XLSX) [file pone.0269454.s002.xlsx]

## Sheet: Foglio1
Observation	Sex	Age	Education	Role	Financial Education	Valuation	InternetUse	Horizon	RoboUse	RoboInterest	CyberRisk	PEU1	PEU2	PEU3	PEU4	PEU5	PEU6	PIA1	PIA2	PIA3	ATU1	ATU2	ATU3	PU1	PU2	PU3	BIU1	BIU2
1	2	21	4	1	1	2	1	1	1	2	4	4	3	3	3	3	7	1	1	6	3	3	3	3	3	3	3	3
2	1	23	4	1	1	1	3	3	1	2	3	5	5	4	4	4	4	1	3	6	4	4	4	3	3	3	3	3
3	2	57	4	2	2	3	1	3	1	2	2	4	3	4	4	3	3	3	1	6	1	1	1	1	4	4	1	1
4	1	21	3	1	1	2	1	1	1	1	4	4	4	4	4	4	7	7	4	5	2	3	3	3	3	4	3	3
5	1	24	4	2
6	2	19	3	1	2	2	1	1	1	2	4	4	3	4	4	4	7	2	3	7	4	4	3	3	4	4	3	4
7	1	23	4	1	2	3	1	2	1	2	3	5	5	4	4	6	3	3	4	7	5	5	7	3	6	6	7	7
8	2	29	4	1	2	2	1	1	1	1	4	5	5	5	6	5	2	4	4	4	5	5	4	4	4	4	5	5
9	2	19	3	1	1	2	1	1	1	1	2	3	3	5	4	4	7	1	2	7	4	3	3	3	3	3	1	4
10	1	21	3	1	2	2	1	2	1	1	1
11	2	19	3	1
12	2	22	3	1	1	1	3	1	1	2	2	2	3	3	2	3	7	3	1	4	3	2	3	2	4	4	1	2
13	1	62	4	2	2	2	1	2	1	2	4	3	2	4	4	3	5	5	4	6	4	3	3	2	4	2	5	5
14	1	52	4	2	2	2	3	4	1	2	3	4	4	6	4	6	7	3	2	5	3	2	2	4	4	4	2	3
15	2	29	4	2	2	2	1	1	1	2	3	7	4	4	4	4	7	2	2	4	3	3	3	3	3	3	4	4
16	2	23	3	1	2	2	1	2	1	1	4	4	5	5	5	4	2	4	2	5	3	3	3	3	3	3	5	3
17	2	54	4	2	2	1	3	5	1	2	4	2	2	2	2	2	2	2	1	7	2	1	1	2	2	2	1	1
18	2	25	4	1	2	2	3	2	1	2	3
19	2	45	4	2	1	2	3	1	1	2	4	4	3	2	3	3	7	2	2	5	2	2	2	2	2	2	2	2
20	2	19	3	1	2	2	1	3	1	1	1	5	5	4	5	6	4	5	1	5	5	5	5	5	5	5	5	5
21	2	50	3	2	1	1	3	3	1	2	3
22	2	23	4	1	1	2	1	1	1	2	2	3	4	3	5	3	7	6	2	5	5	4	3	2	3	5	1	3
23	1	21	3	1
24	2	20	3	1	1	2	2	1	1	2	3	4	5	2	4	4	7	2	2	5	4	4	4	5	4	3	2	2
25	2	20	3	1	1	2	2	3	1	2	4	2	4	1	4	1	7	1	1	4	3	1	1	1	1	1	1	1
26	1	44	4	2	2	2	1	3	1	2	4	3	2	2	3	3	7	7	2	3	2	1	3	1	2	2	1	5
27	1	45	4	2	2	2	3	3	1	2	1	2	2	2	3	3	6	4	1	1	2	1	2	2	2	2	1	2
28	1	31	4	2	2	3	1	2	1	2	3
29	2	24	4	1	2	2	2	4	1	2	4	7	1	7	7	7	1	5	5	7	7	7	7	7	7	7	4	4
30	2	20	3	1	1	2	1	1	1	1	4	4	4	4	4	4	6	2	4	6	4	4	4	4	4	4	1	3
31	2	32	4	2	2	2	1	1	1	2	3
32	2	23	4	1	2	3	1	3	1	1	1	4	5	4	4	4	3	2	3	6	6	5	5	4	5	4	3	3
33	1	25	4	1	2	3	2	3	1	2	4
34	2	57	4	2
35	1	19	3	1	2	2	2	3	1	1	2	5	6	4	6	7	3	2	4	7	6	6	5	4	5	6	7	6
36	2	22	3	1	1	2	1	1	1	2	4
37	2	45	4	2
38	2	21	3	1	1	2	3	2	1	2	3	3	3	3	5	4	6	2	1	7	3	2	2	2	3	2	2	4
39	2	19	3	1	2	2	1	1	1	2	3	3	4	3	3	4	7	1	2	3	4	3	3	3	3	3	1	4
40	2	23	4	1	2	2	2	3	1	1	3	4	5	5	6	5	5	3	4	5	5	5	5	5	5	5	5	5
41	2	22	3	1	2	2	1	1	1	2	4	1	4	1	4	4	7	1	1	6	2	1	3	4	4	4	1	1
42	2	31	5	2	1	1	3	1	1	2	4	1	1	1	1	1	7	1	3	4	1	1	1	1	1	1	1	1
43	1	25	4	1	2	3	3	3	1	2	4	5	5	6	6	6	5	4	4	5	7	7	7	5	5	7	5	5
44	2	26	4	1	1	2	3	1	1	2	2
45	2	36	4	2	2	2	3	2	1	2	2	1	1	1	1	1	7	7	1	6	1	1	1	1	1	1	1	1
46	2	23	3	1	2	2	2	1	1	1	4
47	1	18	3	1	1	2	2	1	1	2
48	2	18	3	1	1	3	1	1	1	2	4	4	3	3	3	3	3	4	3	7	5	5	4	3	3	3	7	7
49	1	43	5	2	3	3	1	2	1	2	3	6	5	6	6	5	2	4	2	4	2	2	2	2	2	2	1	1
50	2	44	3	2	1	2	3	1	1	2	4
51	1	26	4	2	1	2	2	1	1	1	1
52	2	21	3	2	2	1	3	1	1	1	2	4	1	1	1	6	5	6	4	5	1	2	5	2	4	6	2	4
53	1	47	5	2	1	1	2	1	1	2	4
54	1	24	3	1	1	1	1	4	1	1	4	3	3	2	2	3	1	6	4	2	2	2	3	3	3	2	6	4
55	2	39	3	2	1	1	1	1	1	1	2
56	2	34	5	2	1	2	1	1	1	2	3	4	2	2	2	2	4	4	2	2	3	3	3	3	2	3	3	2
57	2	22	3	2	2	1	3	1	1	2	2
58	2	18	3	1	2	2	1	2	1	1	4	3	3	4	4	5	4	2	2	3	4	5	4	5	5	4	2	4
59	1	25	4	1	3	3	1	3	1	1	3	6	5	5	5	5	2	7	5	7	5	5	4	4	5	5	7	7
60	2	56	5	2	1	2	2	1	1	2	2
61	1	31	5	2	2	2	2	4	1	1	2	3	3	3	3	3	3	3	2	4	3	3	3	3	3	3	3	3
62	1	20	3	1	2	2	1	3	1	1	1
63	1	19	3	1
64	2	48	5	2	3	3	1	3	1	1	3	3	3	4	3	6	2	2	2	6	2	2	2	5	5	6	1	2
65	2	56	3	2	2	2	2	3	1	2	4	5	4	4	4	4	3	2	3	4	5	5	4	5	5	5	2	3
66	1	21	3	1
67	1	21	3	1	2	2	2	2	1	1	2
68	2	20	3	2	1	1	2	1	1	1	3	1	1	1	1	1	7	1	1	4	1	1	1	1	1	1	1	1
69	2	46	5	2	1	2	2	1	1	2	4	1	7	5	5	4	7	1	1	1	1	1	1	1	1	1	1	1
70	2	21	3	1	1	1	2	2	1	1	4	2	4	5	3	2	2	7	4	1	2	3	3	4	3	3	3	2
71	2	61	3	2	1	2	2	1	1	2	2
72	2	30	4	2	1	3	1	1	1	1	4	6	6	6	6	6	6	6	3	6	3	3	3	3	3	3	3	3
73	2	51	4	2	2	2	3	2	1	2	4
74	1	28	4	2	1	1	1	1	1	1	1	4	3	3	3	3	3	1	5	4	3	3	3	3	3	3	3	5
75	1	41	5	2	3	3	1	5	2	1	1	7	7	7	7	7	1	7	4	7	7	7	7	5	7	7	7	7
76	2	61	3	2	2	1	3	3	1	2	2
77	2	58	3	2	2	2	2	3	1	1	2	2	2	2	3	3	2	3	2	2	3	3	3	2	2	3	1	2
78	1	60	4	2	2	2	2	2	1	2	2	2	2	2	2	2	6	3	2	4	2	2	2	2	1	1	1	2
79	2	53	2	2	2	1	2	2	1	2	2	2	2	2	2	1	6	2	3	5	3	3	4	3	3	3	2	2
80	2	56	4	2	2	2	3	4	1	2	2	5	1	4	4	4	7	1	1	7	4	1	2	1	1	1	1	1
81	1	55	3	2	2	2	2	1	1	2	2
82	1	50	3	2	1	2	2	3	1	2	4	6	5	5	4	5	2	4	4	7	4	3	3	2	3	3	2	3
83	1	53	3	2	2	3	3	2	1	2	2	5	6	4	5	6	4	6	4	6	6	6	6	6	6	5	3	4
84	1	30	3	1	2	2	1	1	1	1	1	7	7	7	7	7	3	6	4	7	7	7	7	7	7	7	7	7
85	2	24	4	1	2	2	1	2	1	1	2	4	4	4	4	4	6	3	2	7	4	4	4	4	4	4	4	4
86	2	19	3	1	2	1	1	3	1	2	4
87	2	20	3	1	1	2	1	1	1	2	3
88	1	22	3	2	2	1	1	1	1	2	3	5	5	3	5	2	1	4	7	1	5	6	7	5	4	6	1	2
89	1	42	5	2	1	2	1	5	1	1	4
90	2	20	3	2
91	2	22	3	2	2	2	2	1	1	1	1	4	4	4	5	5	3	3	5	5	5	5	5	3	4	4	4	4
92	2	19	3	1
93	1	24	3	1	1	2	1	1	1	2	1
94	1	24	4	1	2	3	1	2	1	1	3	6	6	6	6	5	2	5	5	5	6	6	6	6	6	6	6	6
95	2	26	3	1	1	2	1	2	1	2	2	4	4	3	4	2	7	4	2	5	4	6	4	4	4	4	3	4
96	1	21	3	1
97	2	21	3	1	1	2	1	5	1	2	2
98	2	26	3	2	1	2	1	4	1	1	1	4	4	6	4	6	2	5	5	7	7	7	5	4	4	5	7	7
99	1	58	5	2	1	2	3	3	1	2	2	4	4	4	4	4	6	1	2	5	4	3	3	4	3	2	2	2
100	2	21	3	1	2	2	1	2	1	1	4	4	4	4	4	4	4	4	4	4	4	4	4	4	4	4	4	4
101	1	21	3	1	2	2	2	3	1	2	4
102	2	22	3	1	2	2	1	2	1	2	2	3	4	4	4	4	4	2	2	5	3	2	2	4	4	4	1	4
103	2	22	3	2	1	2	2	3	1	1	2	2	4	5	5	5	7	3	1	7	4	3	3	4	3	3	1	3
104	2	24	4	1	2	2	2	1	1	1	2
105	2	67	4	2	2	1	3	3	1	2	4	1	2	2	2	2	5	3	1	1	2	2	2	1	1	1	1	2
106	2	23	4	1	2	2	2	4	1	1	2	4	4	2	5	3	6	6	1	1	4	2	2	5	4	6	3	4
107	2	22	3	1	2	3	3	1	1	2	4	5	4	4	4	4	3	1	1	4	2	2	2	1	1	1	1	1
108	2	43	5	2	2	2	1	4	1	2	2	3	1	3	3	4	7	4	1	3	4	3	3	3	3	3	3	3
109	2	39	5	2	3	3	1	1	1	2	4	7	2	6	2	5	2	4	2	3	2	1	2	2	2	2	3	2
110	1	24	4	2	3	3	2	4	1	1	4
111	2	19	3	2	1	2	1	1	1	2	4	6	6	6	6	6	2	6	1	4	4	3	3	4	3	3	1	1
112	2	21	3	1	1	1	1	2	1	1	4
113	2	38	5	2	2	2	2	2	1	1	2	5	5	4	5	4	4	3	4	5	5	5	4	4	5	4	4	5
114	2	24	4	2	2	2	3	2	1	2	4	4	3	3	3	3	6	5	2	5	2	2	2	2	2	2	2	2
115	2	20	3	1	1	3	1	1	1	2	2	5	2	1	2	3	7	4	2	7	3	2	2	3	2	2	1	1
116	2	23	3	1	1	2	2	2	1	2	4	5	4	5	4	5	1	2	1	3	2	2	3	2	4	4	2	2
117	1	34	3	2	2	3	2	3	1	2	3	6	4	5	5	5	2	5	3	7	5	5	4	4	5	4	5	5
118	1	23	4	1	2	2	1	1	1	2	3	6	5	6	5	5	7	5	4	6	6	5	4	5	6	6	2	5
119	2	22	4	1	2	2	3	1	1	2	2
120	2	24	4	2	3	3	2	4	1	1	4	7	7	7	7	7	4	5	2	7	5	5	4	4	5	5	2	4
121	1	20	3	2	2	3	3	4	1	2	1
122	1	24	3	1	1	2	2	2	1	2	2	4	3	3	5	4	5	3	2	6	4	3	3	2	3	4	1	2
123	2	20	3	1	2	1	1	2	1	1	2	4	3	4	3	3	6	2	2	7	3	3	3	3	3	3	2	2
124	2	29	4	2	2	3	1	3	1	2	3	6	4	4	4	4	7	2	2	5	4	4	4	4	4	4	3	3
125	2	45	4	2	2	2	2	1	1	2	2	5	5	5	7	7	5	6	2	6	5	5	5	5	5	5	1	4
126	2	27	4	2	2	2	1	1	1	2	4	3	3	3	3	2	2	3	3	3	3	3	3	2	2	3	3	2
127	2	60	5	2	2	1	3	3	1	2	2	3	3	3	3	3	7	1	7	7	3	7	7	7	7	7	7	7
128	2	22	3	2
129	2	22	3	1	2	1	1	1	1	2	4	6	4	2	4	4	6	1	4	6	4	4	4	4	5	5	2	5
130	2	63	4	2	1	2	1	2	1	1	3
131	2	22	3	1	2	2	1	1	1	2	2
132	2	50	5	2	2	3	3	2	1	2	4	5	3	4	3	4	3	2	2	2	2	2	2	2	2	2	1	1
133	2	69	5	2	2	2	3	2	1	2	2	4	3	4	4	4	7	6	1	1	2	2	2	1	2	2	1	2
134	2	24	4	1	1	2	3	1	1	1	4
135	1	38	5	2	2	3	1	3	1	1	1
136	2	24	3	1	2	2	2	1	1	1	4
137	2	48	5	2	1	1	1	1	2	2	4	2	2	2	3	1	1	1	1	7	2	2	2	1	3	4	3	2
138	1	37	3	2	2	2	1	5	1	1	4	4	3	3	3	3	7	4	1	1	3	3	3	3	3	3	5	7
139	2	19	3	1	1	2	3	1	1	2	4	4	4	4	5	4	1	5	2	4	5	5	4	4	4	4	4	4
140	2	19	3	1	1	2	2	1	1	1	2
141	2	45	5	2
142	1	20	3	1	2	2	1	4	1	1	3	5	4	6	6	5	4	6	4	7	4	4	4	3	4	4	3	3
143	2	24	4	1	2	2	2	2	1	2	2	1	1	1	1	1	1	1	1	4	2	2	3	1	1	1	1	1
144	1	19	3	1	2	3	1	4	1	2	4	5	2	3	3	4	4	2	1	7	1	2	1	4	2	2	1	2
145	2	20	3	1	1	1	1	2	1	2	3	3	4	5	2	4	7	1	2	7	4	3	3	2	4	2	2	3
146	2	24	4	1	1	2	2	2	1	2	2	3	3	4	3	3	7	2	2	4	2	2	2	2	2	2	2	2
147	1	19	3	1	1	2	1	1	1	1
148	2	20	3	1	1	2	2	1	1	2	2
149	2	26	4	2	2	2	1	3	1	1	2	5	5	4	6	4	2	6	3	5	3	2	3	3	4	5	2	5
150	2	21	3	1	1	2	1	1	1	2	4
151	2	24	3	1	1	2	1	1	1	2	3
152	2	22	3	1	1	2	1	3	1	2	4
153	2	21	3	1	1	2	2	1	1	1	2	3	3	4	6	5	5	1	4	6	5	5	4	4	6	5	6	7
154	1	21	3	1	2	3	1	2	1	2	2	2	5	5	3	5	7	4	3	5	3	3	3	3	3	3	4	3
155	2	30	4	1	1	1	2	1	1	1	2	5	6	3	3	4	7	2	2	3	5	5	2	5	5	5	1	1
156	1	59	5	2	1	1	3	1	1	2	4
157	2	20	3	1
158	1	57	5	2	1	1	3	3	1	2	4	4	3	2	1	2	7	1	1	7	3	1	1	1	1	4	1	1
159	1	66	4	2	1	1	3	1	1	2	4
160	2	54	4	2	1	2	3	5	1	2	4	2	5	2	5	6	2	1	2	3	3	3	2	3	3	3	2	5
161	1	22	4	1	3	3	1	3	1	2	4	6	6	6	6	6	4	6	3	4	5	4	4	5	6	6	3	5
162	2	23	4	1	1	1	3	1	1	2	4
163	2	35	4	2	2	2	1	2	1	1	4
164	1	19	3	1	2	2	1	1	1	2	2	5	3	4	4	6	3	4	3	3	4	3	4	4	5	4	5	4
165	2	23	4	1
166	2	43	3	2	1	2	1	1	1	2	2	4	4	2	4	4	6	4	1	7	2	2	2	2	2	2	2	2
167	1	19	3	2	2	3	2	1	1	2	4	7	4	4	5	4	7	1	5	3	5	3	7	3	4	3	3	5
168	2	24	4	1	2	2	3	3	1	2	2	4	2	3	3	3	2	5	1	4	2	2	2	2	2	2	1	2
169	2	22	4	1	2	3	1	1	1	1	2	2	3	2	2	2	2	2	1	3	3	3	2	2	2	2	2	3
170	2	20	3	1	1	2	1	1	1	1	4
171	1	20	3	2	2	2	2	3	1	2	4
172	2	20	3	1	1	2	2	1	1	2	2	3	3	3	3	3	6	4	2	4	2	2	2	2	2	2	1	1
173	2	33	5	2	1	2	1	1	1	2	4
174	2	26	4	2	1	2	1	3	1	1	2	1	2	1	1	3	5	4	1	6	3	2	1	2	2	3	1	2
175	2	23	3	1	1	2	1	1	1	2	2	3	3	3	4	3	5	2	1	3	4	4	3	3	2	3	2	3
176	1	54	4	2	1	3	1	1	1	1	4	4	2	2	2	2	2	7	3	5	4	4	3	2	3	3	4	5
177	2	20	3	1
178	2	29	4	1	3	3	1	4	1	1	2
179	2	27	4	1	1	2	2	2	1	2	4	3	3	3	3	3	7	5	2	6	3	2	3	3	3	3	1	3
180	2	35	4	2	1	2	3	1	1	1	3	3	2	3	2	2	7	7	5	7	4	3	5	4	4	4	7	7
181	1	56	4	2	2	2	3	1	1	2	2	6	5	5	5	6	5	3	1	6	5	5	5	3	3	3	1	3
182	1	25	3	1	2	3	1	5	1	2	1
183	1	46	5	2	1	2	2	1	1	2	2	1	1	1	1	1	6	5	1	5	2	2	1	5	2	2	1	1
184	2	21	3	1	1	2	1	1	1	2	3	5	4	6	4	6	2	3	2	6	4	4	4	5	5	4	4	5
185	1	30	3	2
186	2	21	3	1	1	2	2	2	1	2	2	5	4	5	4	5	2	5	1	5	3	3	3	3	4	3	2	2
187	1	23	3	2	2	3	1	2	1	1	3	6	5	6	4	5	5	6	3	6	5	6	4	3	4	5	4	5
188	1	31	4	1	1	1	3	1	1	2	4
189	1	25	4	2	1	2	2	2	1	2	4
190	2	30	3	2	2	3	1	2	1	2	4	5	5	5	5	6	4	5	3	7	5	5	4	4	5	5	6	5
191	2	49	5	2	2	2	1	5	1	2	2	7	6	7	4	7	1	1	1	7	1	1	1	1	1	1	1	1
192	1	44	5	2	2	3	1	3	1	2	2	5	4	5	4	5	7	5	1	5	1	1	1	1	7	1	2	3
193	2	24	4	1	2	2	1	1	1	1	2
194	1	61	5	2	2	2	2	1	1	2	4	3	3	3	3	3	3	3	1	7	3	3	3	3	2	2	2	2
195	2	43	5	2	2	2	3	3	1	2	2	5	4	5	4	4	7	1	1	5	2	2	2	2	2	2	1	1
196	2	31	5	2	1	1	2	2	1	2	4	2	4	2	4	2	7	1	2	6	4	4	4	4	4	4	3	3
197	2	56	4	2	2	2	3	3	1	2	4
198	1	42	4	2	2	2	1	4	1	2	4
199	2	28	3	1	2	2	2	1	1	2	2	4	4	4	4	4	5	3	2	6	3	3	2	3	3	3	2	2
200	2	23	3	1	1	2	1	4	1	1
201	2	21	3	1	1	2	1	1	1	1	2	2	5	3	4	4	6	1	1	6	6	4	4	4	5	4	2	4
202	2	55	4	2	1	2	3	2	1	1	2	1	1	1	1	1	7	1	7	3	1	1	1	1	1	1	1	1
203	2	22	3	1	2	3	2	2	1	2	4	5	5	4	6	6	5	5	3	7	5	4	3	4	4	4	5	4
204	2	21	3	1	2	3	1	1	1	1	2	5	5	3	3	5	4	2	1	7	5	5	5	3	3	2	1	3
205	2	57	5	2	2	2	2	2	1	2	2
206	1	20	3	1
207	2	51	5	2	1	1	3	5	1	2	2	3	3	2	2	3	4	1	5	4	3	3	3	3	2	2	1	1
208	2	27	3	1	1	2	3	1	1	2	3
209	2	21	3	1	2	2	1	3	1	1	1
210	2	19	3	1	2	2	1	3	1	2	3	4	3	4	3	3	7	3	2	6	3	3	3	4	4	4	3	3
211	1	25	4	1	2	3	1	4	1	1	3
212	1	22	3	2	2	3	3	3	1	1	4
213	1	20	3	1	1	2	1	1	1	2	3
214	1	60	4	2	2	2	3	3	1	2	2	4	4	3	4	3	2	2	3	4	3	2	4	2	2	2	1	2
215	2	24	4	1	1	2	1	1	1	2	4	2	3	1	2	3	7	1	1	1	5	5	4	1	2	2	1	4
216	1	54	3	2	2	2	2	3	1	2	4	3	2	3	2	3	7	2	3	5	4	3	3	3	3	3	2	3
217	2	31	3	2	1	1	3	1	1	1	4
218	2	19	3	1	1	1	3	2	1	2	4	2	1	1	1	2	7	1	4	5	4	3	3	3	2	2	2	2
219	2	51	5	2	2	2	2	3	1	2	3	6	3	5	4	5	7	5	4	7	4	2	2	3	5	4	1	4
220	2	56	3	2	2	2	3	1	1	2	4
221	2	22	3	1	1	2	2	1	1	2	2	1	2	1	3	3	1	4	1	5	3	3	3	2	2	2	1	2
222	1	57	4	2	2	3	3	4	1	1	1	3	3	3	4	4	7	3	5	6	6	6	5	5	5	5	3	4
223	2	57	5	2	2	3	2	1	1	2	3	3	5	5	5	5	3	2	3	6	4	4	3	2	2	2	3	5
224	1	62	4	2	2	2	3	2	1	2	4	1	1	3	1	3	7	1	1	5	2	1	1	2	1	1	1	1
225	1	24	4	1	2	2	1	5	1	2	1
226	1	65	4	2	2	2	3	4	1	2	4	6	4	6	4	6	1	4	1	6	2	3	3	4	4	4	3	6
227	2	58	5	2	1	1	3	3	1	1	4	4	4	1	4	1	1	1	1	7	3	3	3	3	3	3	1	1
228	1	52	5	2	3	3	3	4	1	2	2	7	3	7	2	7	7	6	1	2	1	1	1	1	1	2	1	1
229	2	24	4	1	2	2	1	1	1	1	4	3	4	3	4	3	7	4	3	7	5	5	4	3	5	4	3	6
230	1	49	4	2	1	1	2	3	1	2	2	1	1	1	1	1	7	2	1	7	1	1	1	1	1	1	1	1
231	2	20	3	1
232		29	4	2	2	2	1	2	1	1	4	5	3	4	6	4	6	2	4	7	5	4	4	3	4	3	1	2
233	2	40	5	2	2	2	2	1	1	1	3	5	5	5	6	6	1	1	4	6	6	6	6	6	6	6	3	6
234	2	27	4	1	1	2	3	1	1	2	4	5	4	3	4	4	7	1	1	6	2	2	2	2	4	4	1	4
235	1	43	4	2	2	2	1	4	1	2	4
236	2	48	4	2	2	2	2	3	1	2	4	4	2	3	3	3	7	1	6	6	6	5	5	4	4	4	1	1
237	2	57	4	2	2	2	1	1	1	2	2	5	3	5	4	4	4	4	1	1	4	1	1	4	3	2	2	2
238	2	22	4	1	2	2	1	1	1	2	2
239	1	46	4	2
240	2	23	3	1	1	1	2	2	1	2	4	4	4	4	4	4	7	4	1	5	4	4	3	2	2	2	1	1
241	2	21	3	1	2	2	1	1	1	1	4	5	6	7	7	1	3	1	5	6	5	5	5	7	5	5	2	4
242	2	19	3	1
243	1	23	4	1	3	3	1	4	1	2	3
244	2	19	3	1	2	2	2	2	1	2	2	5	5	4	4	4	4	6	3	4	3	4	4	4	4	4	4	4
245	1	23	4	1	2	2	2	2	1	2	4	3	3	2	3	3	4	1	2	5	3	2	2	3	3	3	3	5
246	1	21	3	1	1	2	1	1	1	1	3	6	6	6	6	6	7	2	7	6	7	7	7	6	6	6	5	5
247	1	63	4	2	2	2	1	2	1	1	2	5	4	1	2	4	7	6	5	6	5	4	5	3	4	2	1	1
248	1	50	3	2	1	3	1	1	1	1	3
249	1	57	3	2	1	2	2	2	1	2	4
250	2	19	3	1	1	1	3	1	1	2	1	1	1	1	1	1	7	1	1	7	1	1	1	1	1	1	1	1
251	1	29	4	1
252	1	46	5	2	3	3	1	3	1	1	3
253	1	22	3	1	2	2	1	2	1	1	4	3	4	4	4	4	7	5	4	5	4	4	4	4	4	4	5	5
254	1	22	3	1	2	2	2	1	1	2	2	4	2	2	2	2	5	4	1	3	2	1	1	1	2	1	1	1
255	2	23	3	1	1	2	1	1	1	2	2	5	4	4	5	5	3	3	3	5	3	3	5	5	5	5	1	6
256	2	43	5	2	1	2	2	2	1	2	2
257	2	55	4	2	2	2	1	3	1	1	2
258	2	38	5	2	1	2	1	1	1	2	3
259	2	53	3	2
260	1	22	3	1	1	2	3	1	1	1	2	4	4	2	5	5	6	5	6	7	6	6	6	5	5	5	5	6
261	2	20	3	1	2	1	3	1	1	2	2	1	1	1	1	1	7	6	1	7	1	1	1	1	1	1	1	1
262	1	57	4	2	1	2	2	1	1	2	4	3	3	1	2	2	7	1	1	1	1	1	1	1	1	1	1	1
263	1	23	4	1
264	1	23	3	1	2	2	1	1	1	1	2	3	2	2	2	2	7	5	4	5	2	1	1	1	5	3	1	4
265	2	58	3	2	1	2	2	1	1	2	2
266	1	50	5	2	2	2	3	3	1	1	1	1	1	1	1	2	7	5	3	5	4	4	3	4	3	3	1	6
267	2	23	3	1	2	2	1	2	1	2	4
268	1	51	5	2	2	2	2	1	1	2	2
269	1	35	5	2	2	2	1	1	1	2	4
270	1	44	5	2	2	3	2	4	2	2	1	6	3	6	2	2	2	4	1	7	2	2	1	3	1	3	4	2
271	2	25	4	1	1	1	2	3	1	2	4	3	3	3	3	3	5	1	1	7	3	3	3	3	3	3	1	2
272	1	23	4	1	3	2	1	3	1	2	4	4	3	4	5	6	6	4	2	6	6	6	4	5	5	6	4	6
273	2	19	3	1	2	2	1	1	1	2	2
274	2	19	3	1	2	2	2	2	1	2	2
275	1	18	3	1
276	2	19	3	1	1	1	2	1	1	1	4	4	4	4	5	4	3	1	4	6	4	4	4	5	5	5	5	5
277	2	22	3	1	1	2	1	2	1	2	3
278	2	51	4	2	1	2	3	1	1	2	2	4	1	1	1	4	1	1	1	3	2	2	3	1	1	1	1	1
279	1	20	3	1	2	2	1	1	1	2	1
280	1	22	3	1	2	2	2	1	1	2	4
281	1	65	5	2	2	2	1	1	1	1	2
282	1	21	3	1	2	3	1	2	1	1	2	6	5	6	6	5	2	7	4	5	5	6	5	5	6	5	5	6
283	1	26	4	1	3	3	1	1	2	1	4	7	4	6	5	4	1	6	6	6	4	7	4	7	6	6	7	7
284	1	24	4	1
285	1	24	4	1	2	2	1	5	1	1	1
286	2	19	3	1	1	2	1	1	1	2	3	4	4	5	5	4	7	4	3	3	4	4	4	5	4	5	4	5
287	1	20	3	2	1	2	1	1	1	2
288	1	21	3	1
289	2	47	3	2	1	2	2	2	1	2	2	5	3	3	4	2	7	2	1	4	2	2	2	2	2	2	2	3
290	1	25	4	1	2	3	1	2	1	2	4
291	2	24	5	1	2	3	1	2	1	1	3	4	5	5	5	5	7	4	3	4	5	5	5	4	4	4	4	4
292	2	23	4	1	2	2	3	1	1	2	2	3	5	7	4	3	3	1	1	7	4	4	3	5	4	4	1	4
293	1	24	4	1	1	1	3	3	1	1
294	2	21	3	1	2	2	2	2	1	2	2
295	2	20	3	1	1	2	1	1	1	2	4
296	2	45	4	2	2	2	2	1	1	2	4	3	3	3	3	3	3	3	3	3	3	3	3	3	3	3	1	1
297	2	19	3	1	1	1	2	1	1	1	3
298	1	59	3	2	2	3	1	3	1	2	4	4	4	4	4	3	4	6	3	5	6	5	5	5	5	5	5	5
299	1	49	3	2
300	2	22	4	1	2	2	2	5	1	1	4
301	1	50	4	2	1	2	2	5	1	1	4	6	4	2	3	3	7	1	2	7	3	2	2	2	2	2	1	1
302	1	19	3	1	2	2	1	3	1	1	1	7	4	5	6	5	3	3	4	6	6	7	7	5	5	4	5	6
303	2	26	4	2	1	2	1	1	1	1	4	3	3	4	4	4	7	5	3	4	3	3	3	3	4	3	1	2
304	1	50	5	2	2	3	3	3	1	2	4
305	1	56	5	2	1	1	3	4	1	2	4	2	2	1	4	3	4	1	1	6	3	1	2	3	3	2	1	1
306	2	26	4	1	2	1	3	3	1	2	4	4	1	3	4	4	6	2	2	5	4	3	2	5	2	3	2	3
307	1	24	4	1	1	3	1	1	1	2	1
308	2	26	3	1	1	1	2	1	1	2	4
309	1	56	5	2	3	3	1	3	1	2	3
310	2	38	3	2	1	2	1	4	1	2	2	2	2	2	2	2	7	2	2	7	2	2	2	2	6	5	4	4
311	2	29	4	2	1	2	2	4	1	2	2	6	4	4	4	5	7	3	1	5	4	4	4	4	6	5	4	4
312	2	60	4	2	1	2	3	5	1	2	2	1	1	1	1	1	7	1	1	1	1	1	1	1	1	1	1	1
313	1	53	5	2	2	2	2	3	1	2	2
314	2	40	4	1	1	3	3	2	1	2	4
315	1	45	3	2	2	2	3	4	1	1	4	3	3	3	3	3	7	6	3	6	4	4	4	3	3	3	3	3
316	2	44	5	2	1	1	3	4	1	2	4
317	2	23	4	1	2	1	1	2	1	1	3	5	3	4	4	3	2	1	2	4	3	3	3	2	3	3	3	3
318	1	56	5	2	2	3	2	1	1	2	1	1	1	1	1	1	1	1	7	7	7	7	7	7	4	4	7	6
319	2	51	4	2	1	1	1	3	1	2	2	2	2	4	3	3	4	4	2	2	2	2	2	2	2	2	2	2
320	2	50	3	2	1	2	2	1	1	2	4
321	2	21	3	2
322	2	42	5	2	1	2	2	1	1	2	2	3	3	3	3	3	7	1	1	4	3	2	2	1	1	1	2	2
323	2	25	3	1	1	2	1	1	1	1	2
324	2	21	3	1	2	2	1	1	1	2	2	1	4	2	4	4	7	1	3	4	4	4	4	3	3	3	1	2
325	1	45	5	2	1	1	3	5	1	2	4	2	4	2	4	4	7	1	2	5	4	4	4	4	4	4	2	2
326	2	22	3	2	2	3	1	2	1	2	2
327	2	58	3	2	1	1	3	1	1	2	4
328	1	29	3	2	2	3	1	1	1	1	2	3	5	5	4	4	7	7	3	7	4	4	4	4	5	5	4	4
329	1	21	3	1	1	2	1	1	1	2	4
330	1	25	4	2	2	2	1	1	1	2	2	5	4	4	3	4	6	5	3	6	3	4	3	2	2	3	3	2
331	2	28	4	1	1	1	1	2	1	2	4
332	2	22	3	1	1	2	1	1	1	2	3
333	2	19	3	1	1	2	1	1	1	2
334	2	58	4	2	2	2	3	3	1	2	1
335	2	19	3	1	1	3	2	3	1	1	2	6	6	2	7	5	6	5	4	6	5	5	5	5	3	4	5	5
336	2	19	3	1	1	2	3	1	1	2	3	4	3	3	3	4	5	6	3	6	4	3	4	4	4	4	3	5
337	2	32	5	2	1	2	1	1	1	2	2	4	3	2	3	2	7	5	2	7	3	2	2	2	2	2	2	2
338	1	34	3	2	2	3	1	2	1	2	4	5	5	7	5	4	4	2	1	7	2	2	3	2	4	4	2	3
339	2	34	5	2	1	2	2	4	1	2	4	6	5	5	5	5	1	2	2	4	4	3	3	3	3	3	2	3
340	2	24	4	1	1	2	2	1	1	2	4	3	3	3	3	3	6	3	2	5	2	2	2	2	1	1	2	2
341	2	49	4	2	2	2	2	5	1	2	4	6	4	3	2	3	5	3	1	2	1	1	1	1	1	1	1	1
342	2	27	5	2	2	2	1	3	1	1	1	6	6	6	6	6	2	3	6	6	6	6	6	7	7	7	7	7
343	1	21	3	2	1	2	2	2	1	1	2
344	1	21	3	1	2	3	1	5	1	2	3	7	7	1	4	5	1	7	2	4	3	3	1	1	3	1	1	1
345	2	27	3	1	1	2	1	1	1	1	2
346	2	22	3	1	1	3	1	1	1	2	3
347	2	22	3	1
348	1	20	3	1	2	2	2	1	1	2	1	5	5	3	5	5	6	5	3	6	5	5	4	3	4	4	3	3
349	2	26	4	1	1	2	2	1	1	2	2
350	1	21	3	1
351	1	23	3	1	2	2	1	2	1	2	3
352	1	22	4	1	2	3	1	3	1	1	4	4	4	2	5	6	4	2	1	7	4	4	4	3	4	3	2	2
353	1	23	3	2	2	2	1	1	1	1	4	4	5	6	5	6	5	4	4	5	5	5	4	3	4	4	4	5
354	2	37	5	2	2	2	1	1	1	2	4	3	3	3	3	3	3	3	1	5	2	2	2	3	3	3	3	3
355	1	51	3	2	1	2	2	2	1	2	4
356	2	24	4	1	3	2	1	2	1	2	4
357	1	35	5	2	2	2	1	1	1	1	3	7	5	5	5	5	6	4	6	6	5	4	4	6	6	4	5	6
358	1	37	5	2	1	2	1	1	1	2	2	1	4	1	4	1	7	7	4	7	3	3	3	3	3	3	1	1
359	2	46	5	2	1	2	1	3	1	2	4
360	1	36	5	2	2	2	1	5	1	2	3	1	1	1	1	1	7	3	1	6	1	1	1	1	2	1	1	1
361	1	34	4	2	2	2	2	1	1	2	2	2	2	2	2	2	7	2	1	6	2	1	1	2	2	2	1	1
362	1	46	4	2	1	2	1	2	1	2	4	4	4	5	4	5	4	4	4	4	4	5	4	4	4	4	1	4
363	2	51	5	2	1	1	3	2	1	2	2	1	1	1	1	1	1	2	1	5	1	1	1	5	5	4	1	1
364	1	66	2	2	1	2	1	2	1	2	2	2	2	2	2	2	2	2	2	7	6	6	6	3	3	3	2	2
365	1	48	4	2	2	3	2	2	1	2	4	4	4	4	4	4	4	2	5	3	5	5	4	5	5	5	2	4
366	1	43	4	2	2	3	1	5	1	2	4

## Sheet: coodebook
Sex	What gender do you recognize yourself in?	"What gender do you recognize yourself in?"
Age	Your age in completed years	"Your age in completed years"
Education	Highest educational degree achieved so far	"Highest educational degree achieved so far"
Role	Which is your occupation in the University?	"Which is your occupation in the University? "
EduFin	What level of financial education do you think you have?	"What level of financial education do you think you have?"
Valuation	Do you think you are able to evaluate the financial offers received from specialized subjects	"Do you think you are able to evaluate the financial offers received from specialized subjects"
InternetUse	Do you use the internet to gather information for making financial choices?	"Do you use the internet to gather information for making financial choices?"
Horizon	What is your investment horizon in years?	"What is your investment horizon in years?"
RoboUse	Have you ever used a robo-advisor?	"Have you ever used a robo-advisor?"
RoboInterest	Are you interested in robo-advice?	"Are you interested in robo-advice?"
CyberRisk	Are you afraid of cyber risks which may be related to the use of robo-advice?	"Are you afraid of cyber risks which may be related to the use of robo-advice?"
PEU1	I feel it would be easy for me to use the robo-advisor platform	"I feel it would be easy for me to use the robo-advisor platform"
PEU2	I feel that the robo-advisor would be a clear and understandable tool to interact with	"I feel that the robo-advisor would be a clear and understandable tool to interact with"
PEU3	I feel it would be easy for me to become an expert in using the robo-advisor	"I feel it would be easy for me to become an expert in using the robo-advisor"
PEU4	I feel I would find the robo-advisor a flexible to interact with	"I feel I would find the robo-advisor a flexible to interact with "
PEU5	It would be easy for me to get the robo-advisor to do what I want to	"It would be easy for me to get the robo-advisor to do what I want to "
PEU6	I feel I don't have enough experience to evaluate	"I feel I don't have enough experience to evaluate"
PIA1	I am very active in managing my investments	"I am very active in managing my investments"
PIA2	I'm fine with an algorithm making the decisions for me	"I'm fine with an algorithm making the decisions for me"
PIA3	I prefer that an algorithm or a human consultant interact with me according to my needs	"I prefer that an algorithm or a human consultant interact with me according to my needs"
ATU1	I believe that it is a good idea to use the robo-advisor	"I believe that it is a good idea to use the robo-advisor"
ATU2	I like the idea of using the robo-advisor	"I like the idea of using the robo-advisor"
ATU3	I believe that using the robo-advisor is a wise choice	"I believe that using the robo-advisor is a wise choice"
PU1	Using the robo-advisor for my investments would enable me to achieve the desired results more quickly	"Using the robo-advisor for my investments would enable me to achieve the desired results more quickly"
PU2	Using the robo-advisor would help me to do more efficient investment choices	"Using the robo-advisor would help me to do more efficient investment choices"
PU3	Using the robo-advisor would help me increase my returns	"Using the robo-advisor would help me increase my returns"
BIU1	I intend to try to use a robo-advisor application within the year	"I intend to try to use a robo-advisor application within the year"
BIU2	Assuming I have access to the robo-advisor platforms, I intend to use them in the next few years	"Assuming I have access to the robo-advisor platforms, I intend to use them in the next few years"
